# Supplementary material for: Impact of Adjuvant Atezolizumab on Recurrences Avoided and Treatment Cost Savings for Patients with Stage II-IIIA Non-Small Cell Lung Cancer in Canada
Source: Curr Oncol. 2024 Jun 7;31(6):3301–10. doi: 10.3390/curroncol31060251 (PMC11202522; doi:10.3390/curroncol31060251)
Supplement: Supplementary file 1 [file curroncol-31-00251-s001.zip]

Archive with 1 entries (1 files):
- curroncol-2997400-supplementary.pdf
